# Supplementary material for: Expression of Kisspeptin 1 in the Brain of the Adult Sea Lamprey Petromyzon marinus
Source: Life (Basel). 2021 Nov 3;11(11):1174. doi: 10.3390/life11111174 (PMC8624340; doi:10.3390/life11111174)
Supplement: Supplementary file 1 [file life-11-01174-s001.zip]

Archive with 13 entries (11 files):
- life-1430285-supplementary for conversion/
- life-1430285-supplementary for conversion/life-1430285-supplementaryFigures.docx
- life-1430285-supplementary for conversion/SupplementaryFile1.docx
- life-1430285-supplementary for conversion/SupplementaryFile2.docx
- life-1430285-supplementary for conversion/SupplementaryFile3.fasta
- life-1430285-supplementary for conversion/SupplementaryFile4.nhx
- life-1430285-supplementary for conversion/__MACOSX/
- life-1430285-supplementary for conversion/__MACOSX/._SupplementaryFigure1.tif
- life-1430285-supplementary for conversion/__MACOSX/._SupplementaryFigure2.tif
- life-1430285-supplementary for conversion/__MACOSX/._SupplementaryFile1.docx
- life-1430285-supplementary for conversion/__MACOSX/._SupplementaryFile2.docx
- life-1430285-supplementary for conversion/__MACOSX/._SupplementaryFile3.fasta
- life-1430285-supplementary for conversion/__MACOSX/._SupplementaryFile4.nhx
