# Supplementary material for: Expression of Kisspeptin 1 in the Brain of the Adult Sea Lamprey Petromyzon marinus
Source: Life (Basel). 2021 Nov 3;11(11):1174. doi: 10.3390/life11111174 (PMC8624340; doi:10.3390/life11111174)
Supplement: Supplementary file 1 [file life-11-01174-s001.zip › life-1430285-supplementary for conversion/SupplementaryFile3.fasta]

>Kiss1Clust_NP_002247.3 metastasis-suppressor KiSS-1 preproprotein Homo sapiens
MNSLVSWQLLLFLCATHFGEPLEKVASVGNSRPTGQQLESLGLLAPGEQSLPCTERKPAATARLSRRGTSLSPPPESSGSPQQPGLSAPHSRQIPAPQGAVLVQREKDLPNYNWNSFGLRFGKREAAPGNHGRSAGRG
>Kiss1Clust_NP_001156331.1 metastasis-suppressor KiSS-1 precursor Xenopus tropicalis
MSSLCLFLFLLGIHLGRSDHTAKNTDELYSQVPGKSQWLGSLLCPEKVPTTRRAEQMPVLSLLCRRKKSLSTGHPWSTDSLLPSRSISAPEGEFLVQREKDLSTYNWNSFGLRYGKRGSGSENSKTKVW
>Kiss1Clust_XP_005991747.1 PREDICTED: metastasis-suppressor KiSS-1 Latimeria chalumnae
MSPYIFLFLMLFLKGHLGEPLHTIVPIQTPVLTGEVLKAIASGLLQKEESAPCLVQTPQSRTQHPKMLRPLVKLFDLKHGSRPRISRKIGLSLCKFNSSSLGVQTVKRENDLSSYNWNTFGLRYGKRQAGTLKAQSNIWKI
>Kiss1Clust_GCC34347.1 hypothetical protein Chiloscyllium punctatum
MNSEELHQAVGFPCSSHLRDPSVITNSKDPLYNLFRRQQALSWELCIIKLILNKHNSRGAELDLVKREKDSASYNWNSFGLRYGKSLVDSEKK
>Kiss1Clust_SOR24334.1 Kisspeptin 1, partial Anguilla anguilla
SMVTIRFGETRSLRYTPYTADEDPEIAAMRVLRQMSEELSTEAPPYPHRPAHWPTALANPLPGGAGLPRRSWWWYPEVPPQAAKKRENFSSYNWNSFGLRYGKR
>Kiss1Clust_XP_027683240.2 metastasis-suppressor KiSS-1 Chelonia mydas
MASSGHVAGDLWLHHPLQEFFPSHLWISGSFGKYSTAEQGLGQPGMNPLSSMLLLLFFSNAPFGEPTERYLPLWSPRHTGDHFKHLASPAHWDQAIPCSESKPSPGKAEPKPVPPLLCKPQEESQAQLGQGIHPARSRAVSVPQGSPPMEQEKDLSAYNWNSFGLRYGKRQAAIGEAKSSHRA
>Kiss1Clust_XP_015197899.1_PREDICTED_Lepisosteus oculatu
MGHTGKEMPCSPLRTESTMLLLTMMLMMSVQLVEPWAGHPQISSASPTVSGKKPEPGVQDILRRMSTTPPPGARLILPAAGKIPPALASLLFGSRFPRRGGWAQARPQPPAAKREKNLSAYNWNSFGLRYGKRRSNTPPPQLG
>Kiss1Clust_XP_028924153.1 metastasis-suppressor KiSS-1 Ornithorhynchus anatinus
MSSLTSLLLLLFLCAFPFGETVEKFTPIQNPRFSGRRSRQLASLLEQTPGLWEPVRERTRGQWERTPGQWERTPPCLDKKPGPEAAEQTARLALLCPPEESPGQVWRGLCPTQSQLVTGPQGGMLVEQEKDLSAYNWNSFGLRYGKRHAGVLKARLKIW
>Kiss1Clust_XR_004403334.1 PREDICTED: Petromyzon marinus uncharacterized LOC116945490
MRGLTVVTFLFLVLCCDSFGKVVSFYGFKESTKSGGGQLPGDVTDILREITSLLEGTDGIVAFYDFPGSGGSVDRAFMSPLHFYPMLRARMRSLPASDADEKKGSTYNWNSFGLRFGKRELNFMNISKILIIFTKRQ

>Kiss1Clust_NP_001163986.1 kisspeptin 1b or 3 Xenopus tropicalis
MNLGGLSCFVICRLATDLQDFLTLFFIFFCNPEPTGGDGNLALTLDICDLIEVLYSSSTPQNFPTMPQVTTNTSQILKNYKEDLLASFFFQGRQKRQAQVGYNVNSFGLRFGKRATKLKNRNSLKPQFGSKNQFSIPLNALRHAFCVE
>Kiss1Clust_XP_015195061.1 PREDICTED_Lepisosteus oculatus 1b or 3
MRLPAISLLVAAVCLGVQSADPSQFLPLPLRTLRYRNVDSAPPPLPVDAPGLLASRLEGDSRRQAGEPYNVNSFGLRFGKKRDTQISWISSGLRSGGKRGRPERGEA

>Kiss2Cluster_GCC33732.1_Kiss2_Chiloscyllium punctatum
MTRLLLFVVVIVNCHNAHLGKPISSEKFGSVDSMFPARQPQFSRNSPALARNLNSQNSPEQSSLCYFLQESDLESQISCKLRFTRSKFNFNPFGLRFGKRGEAGSVNWKALTVNGNKLPYLWRH
>Kiss2Cluster_ACJ50540.1 kisspeptin2_Xenopus tropicalis
MLLLLLLTLVISQHAVGGTMFRGDEEGLELEEIGGPETSYPEGDPREKSESYELIPSADTLSWPGRSNICYFIREGRLESQLSCHLRFTRSKFNFNPFGLRFGKRARGDANGEGLAPLVPRRLLPFLLKLKDKRCSESVGESC
>Kiss2Cluster_ALD51308.1 kisspeptin_Latimeria chalumnae
MTRFLLFFVMVICQNGAFGKHVYGNLPSNNQLEFSGRETLYPLSEAEAERQSHHMTRDIDAQNSAEHASLCYFVQESEIESQISCRLRFTRSKFNFNPFGLRFGKRGQSSSSNRNPVLVSRKLIPQYLLKLKESRMLEFYVSDGC
>Kiss2Cluster_XP_015207582.1 PREDICTED: uncharacterized protein LOC107077970_Lepisosteus oculatus
MNRFLLLLAAVVVCQQRTMGKPLSGSSPAEQFQNSASTPAGLGSLPHLAVREVEGPNSADQASLCYFVQESEVESQISCKLRFTRSKFNFNPFGLRFGKRNRNIVANDRSAIPSELLLYLLYLKETGLAP
>Kiss2Cluster_SMN23033.1 Kisspeptin 2 precursor Anguilla anguilla
MSRFALLLVFAVVCFCGAMGKSQNAFLSAERTDDSGSLYPERASAGVWDRSKVLREVTGPNYSDEADLCFFLKDSEIEGHISCRLRYSRSKFNRNPFGLRFGKREWSYLPKSKTAKPGTSKLLPYLLYIQERKA
>Kiss2Cluster_XP_037771537.1 uncharacterized protein LOC102940483 KISS2_Chelonia mydas
MTRLLLFSFIMVIIYQNGTFGKPVYGDLASTQLVDFSDAEYPVSDTQAKRNSYQMSQDANSPNSAEQSSLCYFIQESEIESQISCRLRFTRSKFNFNPFGLRFGKRQQGSLASKRDPITLSSIKKLPSLLKFKLNQMVPRCGDFGEQDC
>Kiss2Cluster_XP_038666995.1 kisspeptin 2_Scyliorhinus canicula
MTKLLLFLAVLVNFQNVYLGKPLTSEKFVSVDSMFPAREAPFPRNSHTLARSVDVQNSPQQPSMCYFLQESDLESQISCKLRFTRSKFNFNPFGLRFGKRDDAGSVNWKTLVVNGNKLPYLWKHKVPT
>XP_032804800.1 uncharacterized protein LOC116939896 [Petromyzon marinus] LAMPREY_Kiss2pot
MTPACSLAALLAVCVFGGGAVAARTDRYGASPDSNHARRARSSEEIVTGDLRASPLRLFGAVCRHAAETP
RLLRLRALRGGHDLDAGLTDGEALPRSAEQDVTEFNYNPFGLRFGRRSGAQSSTAATRSRAEAACAPGKR
GCRLVISKFKLRF
>XP_002608257.1 hypothetical protein BRAFLDRAFT_125076 [Branchiostoma floridae]KP1
MRTTAFLLASLLVLLHTILPSTVDSLALGGREAQHRQDCGGRRIRSRVPVGLKRAWPDRRGGLNSDDIFWEDTLPNSIERRQPSTEIDDEEVVDSADPDRVQYNPNAWSRFGRSMCP
